# Supplementary material for: Association of Handgrip Strength and Nutritional Status in Non-Dialysis-Dependent Chronic Kidney Disease Patients: Results from the KNOW-CKD Study
Source: Nutrients. 2024 Jul 26;16(15):2442. doi: 10.3390/nu16152442 (PMC11314453; doi:10.3390/nu16152442)
Supplement: Supplementary file 1 [file nutrients-16-02442-s001.zip]

Archive with 1 entries (1 files):
- nutrients-3093975-supplementary.pdf
